# Supplementary material for: Fungal Glycoside Hydrolases Display Unique Specificities for Polysaccharides and Staphylococcus aureus Biofilms
Source: Microorganisms. 2023 Jan 23;11(2):293. doi: 10.3390/microorganisms11020293 (PMC9964650; doi:10.3390/microorganisms11020293)
Supplement: Supplementary file 1 [file microorganisms-11-00293-s001.zip]

Archive with 1 entries (1 files):
- microorganisms-2162068-supplementary.pdf
